# Supplementary material for: Morphology of the Antennal Sensilla of Notonectoidea and Comparison of Evolutionary Changes in Sensilla Types and Distribution in Infraorder Nepomorpha (Insecta: Heteroptera)
Source: Insects. 2021 Dec 14;12(12):1121. doi: 10.3390/insects12121121 (PMC8703933; doi:10.3390/insects12121121)
Supplement: Supplementary file 1 [file insects-12-01121-s001.zip]

Archive with 1 entries (1 files):
- insects-1499818-supplementary.pdf
